# Supplementary material for: Diversity and Multigene Phylogeny of the Genus Floccularia (Agaricales, Basidiomycota)
Source: J Fungi (Basel). 2025 Jan 17;11(1):74. doi: 10.3390/jof11010074 (PMC11766946; doi:10.3390/jof11010074)
Supplement: Supplementary file 1 [file jof-11-00074-s001.zip]

Archive with 1 entries (1 files):
- jof-3366437-supplementary.xlsx
