# Supplementary material for: Diversity and Multigene Phylogeny of the Genus Floccularia (Agaricales, Basidiomycota)
Source: J Fungi (Basel). 2025 Jan 17;11(1):74. doi: 10.3390/jof11010074 (PMC11766946; doi:10.3390/jof11010074)
Supplement: Supplementary file 1 [file jof-11-00074-s001.zip › jof-3366437-supplementary.xlsx]

## Sheet: ITS data set
Taxon	Voucher	Locality	GenBank accession numbers (ITS)
"Armillaria aff. luteovirens"	HC-PNNT-047	Mexico: Mexico State	KT874957
"Floccularia cf. luteovirens"	JLF6323	USA: California	MK991860
Floccularia albolanaripes	UBC F31103	Canada: British Columbia	PQ640028
Floccularia albolanaripes	UBC F32316	Canada: British Columbia	PQ640025
Floccularia albolanaripes	Mushroom Observer 245715	USA: Arizona	MH825864
Floccularia albolanaripes	Mushroom Observer 249846	USA: Arizona	MN197866
Floccularia albolanaripes	Mushroom Observer 377777	USA: Arizona	MN832902
Floccularia albolanaripes	Mushroom Observer 401148	USA: Arizona	MT756210
Floccularia albolanaripes	Mushroom Observer 428449	USA: Arizona	MZ354633
Floccularia albolanaripes	Mushroom Observer 468762	USA: Arizona	OM039438
Floccularia albolanaripes	DBG-F21912	USA: Colorado	PQ640019
Floccularia albolanaripes	DBG-F27795	USA: Colorado	PQ640024
Floccularia albolanaripes	DBG-F27820	USA: Colorado	PQ640021
Floccularia albolanaripes	UBC F15056	USA: Oregon	PQ640027
Floccularia albolanaripes	UBC F18392	USA: Oregon	PQ640029
Floccularia asiatica	HKAS 49269 (Z. W. Ge 774)	China: Sichuan	PQ640010
Floccularia asiatica	HKAS 49356 (Z. W. Ge 861)	China: Sichuan	PQ640007
Floccularia asiatica	HKAS 49374 (Z. W. Ge 879)	China: Sichuan	PQ640006
Floccularia asiatica	HKAS 122011 (MYR446)	China: Xizang	PQ639999
Floccularia asiatica	HKAS 122108 (WR101)	China: Xizang	PQ639997
Floccularia asiatica	HKAS 122114 (WR107)	China: Xizang	PQ639996
Floccularia asiatica	HKAS 133028 (WJ749)	China: Xizang	PQ639998
Floccularia asiatica	HKAS 133030 (XHW5329)	China: Xizang	PQ639992
Floccularia asiatica	HKAS 84273 (Z. W. Ge 3435)	China: Xizang	PQ640005
Floccularia asiatica	HKAS 82562 (B. Feng 1456)	China: Yunnan	PQ640016
Floccularia asiatica	MJ1591	Pakistan	PQ640002
Floccularia asiatica	MJ1592	Pakistan	PQ640001
Floccularia asiatica as "F. albolanaripes"	SAAS4431	China	PP994750
Floccularia asiatica as "F. albolanaripes"	SAAS5297	China	PP994746
Floccularia asiatica as "F. albolanaripes"	HKAS107739 (LJW1746)	China: Yunnan	MW258875
Floccularia asiatica as "F. albolanaripes"	HKAS107740 (LJW1747)	China: Yunnan	MW258876
Floccularia asiatica as "F. albolanaripes"	HKAS107741 (LJW2258)	China: Yunnan	MW258877
Floccularia asiatica as "F. luteovirens"	HZ	China	KP009980
Floccularia asiatica as "F. luteovirens"	ARLUT2	Jammu and Kashmir	MH930878
Floccularia asiatica as "F. luteovirens"	ARLUT4	Jammu and Kashmir	MH930880
Floccularia asiatica as "F. luteovirens"	MAA_2315	Jammu and Kashmir	PP474287
Floccularia asiatica as "F. luteovirens"	T46	Pakistan	MW558107
Floccularia asiatica as "F. sp."	GDGM90219	China	PP994743
Floccularia asiatica Holotype	HKAS 84474 (Z. W. Ge 3636)	China: Yunnan	PQ640013
Floccularia flava	HKAS 49195 (Z. W. Ge 700)	China: Sichuan	PQ640011
Floccularia flava	M91	Pakistan	PQ640003
Floccularia flava	M91-a	Pakistan	PQ640004
Floccularia flava	T: 32	Pakistan	PQ640030
Floccularia flava	MJ-87	Pakistan	PQ640000
Floccularia flava	DBG-F28407	USA: Colorado	PQ640018
Floccularia flava as "F. luteovirens"	ARLUT1	Jammu and Kashmir	MH930877
Floccularia flava as "F. luteovirens"	ARLUT3	Jammu and Kashmir	MH930879
Floccularia flava as "F. luteovirens"	ARLUT6	Jammu and Kashmir	MH930882
Floccularia flava as "F. luteovirens"	ARLUT7	Jammu and Kashmir	MH930883
Floccularia flava as "F. sp."	GDGM29648	China	PP994740
Floccularia flava as "F. sp."	GDGM91326	China	PP994741
Floccularia flava as "F. sp."	GDGM92633	China	PP994742
Floccularia flava as "F. sp."	SAAS1537	China	PP994747
Floccularia flava as "F. sp."	SAAS1872	China	PP994748
Floccularia flava as "F. sp."	SAAS1877	China	PP994749
Floccularia flava as "F. sp."	SAAS5383	China	PP994745
Floccularia flava as "F. straminea"	DBG-F28609	USA: New Mexico	PQ640022
Floccularia flava Holotype	HKAS 49314 (Z. W. Ge 819)	China: Qinghai	PQ640009
Floccularia fusca	UBC F32289	Canada: Alberta	PQ640026
Floccularia fusca	DBG-F28328	USA: Colorado	PQ640023
Floccularia luteovirens	18-1	China	MF671978
Floccularia luteovirens	18-3	China	MK955328
Floccularia luteovirens	18-4	China	MK955329
Floccularia luteovirens	A7-4	China	EU834828
Floccularia luteovirens	E7-7	China	JQ846349
Floccularia luteovirens	FB-1	China	MK955330
Floccularia luteovirens	FB-2	China	MK955331
Floccularia luteovirens	FB-3	China	MK955332
Floccularia luteovirens	HNHX	China	MK955324
Floccularia luteovirens	SAAS1961	China	PP994753
Floccularia luteovirens	SAAS2693	China	PP994752
Floccularia luteovirens	SAAS2822	China	PP994751
Floccularia luteovirens	r04	China: Gansu	KR063509
Floccularia luteovirens	C13	China: Qinghai	KF114479
Floccularia luteovirens	E5	China: Qinghai	KF114486
Floccularia luteovirens	FL20	China: Qinghai	MK955326
Floccularia luteovirens	GCA_004012055	China: Qinghai	derived from genome
Floccularia luteovirens	GCA_009739215	China: Qinghai	derived from genome
Floccularia luteovirens	L2	China: Qinghai	KF114501
Floccularia luteovirens	L7	China: Qinghai	KF114503
Floccularia luteovirens	M1	China: Qinghai	KF114510
Floccularia luteovirens	HKAS 49336 (Z. W. Ge 841)	China: Sichuan	PQ640008
Floccularia luteovirens	AD7	China: Xizang	KF114476
Floccularia luteovirens	AD9	China: Xizang	KF114478
Floccularia luteovirens	DX1	China: Xizang	KF114481
Floccularia luteovirens	DX2	China: Xizang	KF114482
Floccularia luteovirens	DX3	China: Xizang	KF114483
Floccularia luteovirens	HKAS 133026 (XHW5256)	China: Xizang	PQ639994
Floccularia luteovirens	HKAS 133027 (XHW5307)	China: Xizang	PQ639993
Floccularia luteovirens	HKAS 133029 (XHW5255)	China: Xizang	PQ639995
Floccularia luteovirens	Nq1	China: Xizang	OQ130575
Floccularia luteovirens	NQ18	China: Xizang	KF114525
Floccularia luteovirens	NQ2	China: Xizang	KF114524
Floccularia luteovirens	YB19	China: Xizang	KF114548
Floccularia luteovirens		China: Xizang	EU365877
Floccularia luteovirens	UPS: F674931	Sweden: Sunnerstabacken	PQ640015
Floccularia luteovirens as "F. sp."	N12-3	China	KP009979
Floccularia pitkinensis	DBG-F25173	USA: Colorado	PQ640020
Floccularia pitkinensis	DBG-F29908	USA: Colorado	PQ640017
Floccularia sinensis	HKAS 53986 (Z. W. Ge 1901)	China: Sichuan	PQ640014
Floccularia sinensis as "F. sp."	SAAS5516a	China	PP994744
Floccularia sinensis as "F. sp."	SAAS5516b	China	PP994754
Floccularia sinensis Holotype	HKAS 133031 (Z. W. Ge 4755)	China: Xizang	PQ640012

## Sheet: concatenated ITS-LSU-rpb2-tef1 
Taxon	Vourcher	Locality	GenBank accession numbers
			ITS	LSU	rpb2	tef1
Floccularia albolanaripes	DBG-F21912	USA: Colorado	PQ640019	PQ639970	PQ642183	PQ642203
Floccularia albolanaripes	DBG-F27795	USA: Colorado	PQ640024	PQ639986	PQ642199	PQ642208
Floccularia albolanaripes	DBG-F27820	USA: Colorado	PQ640021	PQ639968	PQ642181	PQ642205
Floccularia albolanaripes	UBC F15056	USA: Oregon	PQ640027	PQ639988	—	PQ642211
Floccularia albolanaripes	UBC F31103	Canada: British Columbia	PQ640028	PQ639987	—	PQ642212
Floccularia albolanaripes	UBC F32316	Canada: British Columbia	PQ640025	PQ639965	PQ642178	PQ642209
Floccularia asiatica	HKAS 122114 (WR107）	China: Xizang	PQ639996	PQ639980	PQ642193	PQ642219
Floccularia asiatica	HKAS 133028 (WJ749)	China: Xizang	PQ639998	PQ639973	PQ642186	PQ642200
Floccularia asiatica	HKAS 133030 (XHW5329）	China: Xizang	PQ639992	PQ639984	PQ642197	PQ642223
Floccularia asiatica	HKAS 49374 (Z. W. Ge 879)	China: Sichuan	PQ640006	PQ639990	—	PQ642216
Floccularia asiatica	HKAS 82562 (B. Feng 1456)	China: Yunnan	PQ640016	PQ639972	PQ642185	—
Floccularia asiatica	HKAS 84273 (Z. W. Ge 3435)	China: Xizang	PQ640005	PQ639985	PQ642198	PQ642225
Floccularia asiatica as "F. albolanaripes"	HKAS 107739 (LJW1746)	China: Yunnan	MW258875	MW258923	MW289809	MW324498
Floccularia asiatica as "F. albolanaripes"	HKAS 107740 (LJW1747)	China: Yunnan	MW258876	MW258924	MW289810	MW324499
Floccularia asiatica as "F. albolanaripes"	HKAS 107741 (LJW2258)	China: Yunnan	MW258877	MW258925	MW289811	MW324500
Floccularia asiatica as "F. albolanaripes"	SAAS4431	China	PP994750	—	PQ066205	—
Floccularia asiatica as "F. albolanaripes"	SAAS5297	China	PP994746	—	PQ066206	—
Floccularia asiatica Holotype	HKAS 84474 (Z. W. Ge 3636)	China: Yunnan	PQ640013	PQ639979	PQ642192	PQ642224
Floccularia flava	DBG-F28407	USA: Colorado	PQ640018	PQ639974	PQ642187	PQ642202
Floccularia flava	HKAS 49195 (Z. W. Ge 700）	China: Sichuan	PQ640011	PQ639975	PQ642188	PQ642213
Floccularia flava	T: 32	Pakistan	PQ640030	PQ639991	—	PQ642226
Floccularia flava as "F. sp."	SAAS1537	China	PP994747	—	PQ066203	—
Floccularia flava as "F. sp."	SAAS5383	China	PP994745	—	PQ066207	—
Floccularia flava as "F. straminea"	DBG-F28609	USA: New Mexico	PQ640022	PQ639967	PQ642180	PQ642206
Floccularia flava Holotype	HKAS 49314 (Z. W. Ge 819)	China: Qinghai	PQ640009	PQ639976	PQ642189	PQ642214
Floccularia fusca	DBG-F28328	USA: Colorado	PQ640023	PQ639966	PQ642179	PQ642207
Floccularia fusca	UBC F32289	Canada: Alberta	PQ640026	PQ639964	PQ642177	PQ642210
Floccularia luteovirens	GCA_004012055	China: Qinghai	derived from genome	derived from genome	derived from genome	derived from genome
Floccularia luteovirens	GCA_009739215	China: Qinghai	derived from genome	derived from genome	derived from genome	derived from genome
Floccularia luteovirens	HKAS 133026 (XHW5256)	China: Xizang	PQ639994	PQ639982	PQ642195	PQ642221
Floccularia luteovirens	HKAS 133027 (XHW5307)	China: Xizang	PQ639993	PQ639983	PQ642196	PQ642222
Floccularia luteovirens	HKAS 133029 (XHW5255)	China: Xizang	PQ639995	PQ639981	PQ642194	PQ642220
Floccularia luteovirens	HKAS 49336 (Z. W. Ge 841)	China: Sichuan	PQ640008	PQ639989	—	PQ642215
Floccularia luteovirens	SAAS2693	China	PP994752	—	PQ066204	—
Floccularia pitkinensis	DBG-F25173	USA: Colorado	PQ640020	PQ639969	PQ642182	PQ642204
Floccularia pitkinensis	DBG-F29908	USA: Colorado	PQ640017	PQ639971	PQ642184	PQ642201
Floccularia sinensis	HKAS 53986 (Z. W. Ge 1901)	China: Sichuan	PQ640014	PQ639977	PQ642190	PQ642217
Floccularia sinensis as "F. sp."	SAAS5516a	China	PP994744	—	PQ066208	—
Floccularia sinensis Holotype	HKAS 133031 (Z. W. Ge 4755)	China: Xizang	PQ640012	PQ639978	PQ642191	PQ642218
